# Supplementary material for: Effect of table tennis balls with different materials and structures on the hardness and elasticity
Source: PLoS One. 2024 Apr 18;19(4):e0301560. doi: 10.1371/journal.pone.0301560 (PMC11025803; doi:10.1371/journal.pone.0301560)
Supplement: S1 Data — (XLSX) [file pone.0301560.s001.xlsx]

## Sheet: Sheet1
Group	Equatorial			Polar
	Mean	SD	N	Mean	SD	N
DHS Celluloid 40+	58.8	1.942	10	61.6	2.92	10
Butterfly A40+	65.81	1.669	10	65.96	0.941	10
Nittaku Premium40+	66.59	3.258	10	65.25	1.507	10
DHS D40+	62.25	1.472	10	67.25	1.334	10
DH V40+	63.3	1.546	10	61.54	1.502	10
DHS DJ40+	64.78	1.414	10	62.54	1.077	10
