# Supplementary material for: Effect of table tennis balls with different materials and structures on the hardness and elasticity
Source: PLoS One. 2024 Apr 18;19(4):e0301560. doi: 10.1371/journal.pone.0301560 (PMC11025803; doi:10.1371/journal.pone.0301560)
Supplement: S2 Data — (XLSX) [file pone.0301560.s002.xlsx]

## Sheet: Sheet1
DHS Celluloid 40+	Butterfly A40+	Nittaku Premium40+	DHSD40+	DH V40+	DHS DJ40+	729 40+	Yinhe S40+	Joola Flash 40+
60.3762	65.291	62.7343	63.6287	62.2745	64.3225	62.9067	62.7619	61.1855
64.046	66.7682	67.5125	64.046	62.986	62.8545	63.5753	62.3789	61.6826
58.933	65.8692	64.5768	65.2305	63.2968	63.5267	63.8742	61.2093	61.5185
57.732	67.3358	66.4603	65.6508	63.5953	65.2053	62.7463	62.5871	59.5956
58.5037	65.6522	68.2592	63.8828	63.2175	62.9552	64.9329	61.876	58.9239
60.4672	65.295	70.2043	66.1398	61.0845	63.3588	62.999	62.6803	60.3881
60.058	65.1352	64.8035	64.4615	60.2675	63.2197	60.0001	61.7441	60.4011
61.8015	65.557	64.7512	64.4988	63.0857	62.525	63.0407	61.8981	63.1458
59.8802	66.0858	63.975	65.2272	61.972	64.9947	65.3501	60.3176	61.4911
