# Supplementary material for: Effect of table tennis balls with different materials and structures on the hardness and elasticity
Source: PLoS One. 2024 Apr 18;19(4):e0301560. doi: 10.1371/journal.pone.0301560 (PMC11025803; doi:10.1371/journal.pone.0301560)
Supplement: S3 Data — (XLSX) [file pone.0301560.s003.xlsx]

## Sheet: Sheet1
DHS Celluloid 40+	Butterfly A40+	Nittaku Premium40+	DHSD40+	DH V40+	DHS DJ40+	729 40+	Yinhe S40+	Joola Flash 40+
251	256	257	254	253	254	260	260	259
253	257	256	254	253	253	260	260	260
251	258	256	254	253	254	260	261	260
251	258	255	255	254	254	260	261	259
251	257	257	255	254	253	259	261	259
251	257	257	253	253	253	260	261	261
251	256	256	254	253	253	260	261	260
252	257	257	254	253	253	258	261	259
251	256	255	255	253	253	259	261	260
