# Supplementary material for: Effect of table tennis balls with different materials and structures on the hardness and elasticity
Source: PLoS One. 2024 Apr 18;19(4):e0301560. doi: 10.1371/journal.pone.0301560 (PMC11025803; doi:10.1371/journal.pone.0301560)
Supplement: S4 Data — (XLSX) [file pone.0301560.s004.xlsx]

## Sheet: a
Grooup	Hardness Coefficient (N/mm)	Bounce Height (mm)
DHS Celluloid 40+	60.2	251.21
Butterfly A40+	65.89	256.83
Nittaku Premium40+	65.92	256.25
DHSD40+	64.75	254.15
DH V40+	62.42	253.3
DHS DJ40+	63.66	253.41
729 40+	63.27	259.69
Yinhe S40+	61.94	260.6
Joola Flash 40+	60.93	259.69

## Sheet: b
Grooup	Hardness Coefficient (N/mm)	Bounce Height (mm)
DHS Celluloid 40+	60.2	251.21
Butterfly A40+	65.89	256.83
Nittaku Premium40+	65.92	256.25
DHSD40+	64.75	254.15
DH V40+	62.42	253.3
DHS DJ40+	63.66	253.41
